# Supplementary material for: Genetic Predisposition to a Higher Whole Body Water Mass May Increase the Risk of Atrial Fibrillation: A Mendelian Randomization Study
Source: J Cardiovasc Dev Dis. 2023 Feb 10;10(2):76. doi: 10.3390/jcdd10020076 (PMC9966889; doi:10.3390/jcdd10020076)
Supplement: Supplementary file 1 [file jcdd-10-00076-s001.zip]

Archive with 1 entries (1 files):
- jcdd-2172038-supplementary.pdf
